# Supplementary material for: High-resolution gene expression data from blastoderm embryos of the scuttle fly Megaselia abdita
Source: Sci Data. 2015 Mar 3;2:150005. doi: 10.1038/sdata.2015.5 (PMC4423355; doi:10.1038/sdata.2015.5)
Supplement: Supplementary file 1 [file sdata20155-isa1.zip]

Archive with 3 entries (3 files):
- i_Investigation.txt
- s_study_Jaeger.txt
- a_assay_Jaeger.txt
