# Supplementary material for: High-resolution gene expression data from blastoderm embryos of the scuttle fly Megaselia abdita
Source: Sci Data. 2015 Mar 3;2:150005. doi: 10.1038/sdata.2015.5 (PMC4423355; doi:10.1038/sdata.2015.5)
Supplement: Supplementary file 1 [file sdata20155-isa1.zip › a_assay_Jaeger.txt]

Sample Name	Protocol REF	Assay Name	Raw Data File	Comment [Data Repository]	Comment [Data Record Accession]	Comment [Data Record URI]	Protocol REF	Derived Data File	Comment [Data Repository]	Comment [Data Record Accession]	Comment [Data Record URI]	Protocol REF	Derived Data File	Comment [Data Repository]	Comment [Data Record Accession]	Comment [Data Record URI]
wt_bicoid	embryo imaging	wt_bicoid	Data record 1	figshare	doi:10.6084/m9.figshare.1252195	http://dx.doi.org/10.6084/m9.figshare.1252195_D5	gene expression boundary extraction	Data record 3	figshare	doi:10.6084/m9.figshare.1252195	http://dx.doi.org/10.6084/m9.figshare.1252195_D3	gene expression data integration	Data record 5	figshare	doi:10.6084/m9.figshare.1252195	http://dx.doi.org/10.6084/m9.figshare.1252195_D2
wt_hunchback	embryo imaging	wt_hunchback	Data record 1	figshare	doi:10.6084/m9.figshare.1252195	http://dx.doi.org/10.6084/m9.figshare.1252195_D5	gene expression boundary extraction	Data record 3	figshare	doi:10.6084/m9.figshare.1252195	http://dx.doi.org/10.6084/m9.figshare.1252195_D3	gene expression data integration	Data record 5	figshare	doi:10.6084/m9.figshare.1252195	http://dx.doi.org/10.6084/m9.figshare.1252195_D2
wt_caudal	embryo imaging	wt_caudal	Data record 1	figshare	doi:10.6084/m9.figshare.1252195	http://dx.doi.org/10.6084/m9.figshare.1252195_D5	gene expression boundary extraction	Data record 3	figshare	doi:10.6084/m9.figshare.1252195	http://dx.doi.org/10.6084/m9.figshare.1252195_D3	gene expression data integration	Data record 5	figshare	doi:10.6084/m9.figshare.1252195	http://dx.doi.org/10.6084/m9.figshare.1252195_D2
wt_Kruppel	embryo imaging	wt_Kruppel	Data record 1	figshare	doi:10.6084/m9.figshare.1252195	http://dx.doi.org/10.6084/m9.figshare.1252195_D5	gene expression boundary extraction	Data record 3	figshare	doi:10.6084/m9.figshare.1252195	http://dx.doi.org/10.6084/m9.figshare.1252195_D3	gene expression data integration	Data record 5	figshare	doi:10.6084/m9.figshare.1252195	http://dx.doi.org/10.6084/m9.figshare.1252195_D2
wt_knirps	embryo imaging	wt_knirps	Data record 1	figshare	doi:10.6084/m9.figshare.1252195	http://dx.doi.org/10.6084/m9.figshare.1252195_D5	gene expression boundary extraction	Data record 3	figshare	doi:10.6084/m9.figshare.1252195	http://dx.doi.org/10.6084/m9.figshare.1252195_D3	gene expression data integration	Data record 5	figshare	doi:10.6084/m9.figshare.1252195	http://dx.doi.org/10.6084/m9.figshare.1252195_D2
wt_giant	embryo imaging	wt_giant	Data record 1	figshare	doi:10.6084/m9.figshare.1252195	http://dx.doi.org/10.6084/m9.figshare.1252195_D5	gene expression boundary extraction	Data record 3	figshare	doi:10.6084/m9.figshare.1252195	http://dx.doi.org/10.6084/m9.figshare.1252195_D3	gene expression data integration	Data record 5	figshare	doi:10.6084/m9.figshare.1252195	http://dx.doi.org/10.6084/m9.figshare.1252195_D2
wt_tailess	embryo imaging	wt_tailess	Data record 1	figshare	doi:10.6084/m9.figshare.1252195	http://dx.doi.org/10.6084/m9.figshare.1252195_D5	gene expression boundary extraction	Data record 3	figshare	doi:10.6084/m9.figshare.1252195	http://dx.doi.org/10.6084/m9.figshare.1252195_D3	gene expression data integration	Data record 5	figshare	doi:10.6084/m9.figshare.1252195	http://dx.doi.org/10.6084/m9.figshare.1252195_D2
wt_huckebein	embryo imaging	wt_huckebein	Data record 1	figshare	doi:10.6084/m9.figshare.1252195	http://dx.doi.org/10.6084/m9.figshare.1252195_D5	gene expression boundary extraction	Data record 3	figshare	doi:10.6084/m9.figshare.1252195	http://dx.doi.org/10.6084/m9.figshare.1252195_D3	gene expression data integration	Data record 5	figshare	doi:10.6084/m9.figshare.1252195	http://dx.doi.org/10.6084/m9.figshare.1252195_D2
wt_even-skipped	embryo imaging	wt_even-skipped	Data record 1	figshare	doi:10.6084/m9.figshare.1252195	http://dx.doi.org/10.6084/m9.figshare.1252195_D5	gene expression boundary extraction	Data record 3	figshare	doi:10.6084/m9.figshare.1252195	http://dx.doi.org/10.6084/m9.figshare.1252195_D3	gene expression data integration	Data record 5	figshare	doi:10.6084/m9.figshare.1252195	http://dx.doi.org/10.6084/m9.figshare.1252195_D2
RNAi_bicoid	embryo imaging	RNAi_bicoid	Data record 2	figshare	doi:10.6084/m9.figshare.1252195	http://dx.doi.org/10.6084/m9.figshare.1252195_D7	gene expression boundary extraction	Data record 4	figshare	doi:10.6084/m9.figshare.1252195	http://dx.doi.org/10.6084/m9.figshare.1252195_D4	gene expression data integration	Data record 5	figshare	doi:10.6084/m9.figshare.1252195	http://dx.doi.org/10.6084/m9.figshare.1252195_D2
RNAi_hunchback	embryo imaging	RNAi_hunchback	Data record 2	figshare	doi:10.6084/m9.figshare.1252195	http://dx.doi.org/10.6084/m9.figshare.1252195_D7	gene expression boundary extraction	Data record 4	figshare	doi:10.6084/m9.figshare.1252195	http://dx.doi.org/10.6084/m9.figshare.1252195_D4	gene expression data integration	Data record 5	figshare	doi:10.6084/m9.figshare.1252195	http://dx.doi.org/10.6084/m9.figshare.1252195_D2
RNAi_caudal	embryo imaging	RNAi_caudal	Data record 2	figshare	doi:10.6084/m9.figshare.1252195	http://dx.doi.org/10.6084/m9.figshare.1252195_D7	gene expression boundary extraction	Data record 4	figshare	doi:10.6084/m9.figshare.1252195	http://dx.doi.org/10.6084/m9.figshare.1252195_D4	gene expression data integration	Data record 5	figshare	doi:10.6084/m9.figshare.1252195	http://dx.doi.org/10.6084/m9.figshare.1252195_D2
RNAi_Kruppel	embryo imaging	RNAi_Kruppel	Data record 2	figshare	doi:10.6084/m9.figshare.1252195	http://dx.doi.org/10.6084/m9.figshare.1252195_D7	gene expression boundary extraction	Data record 4	figshare	doi:10.6084/m9.figshare.1252195	http://dx.doi.org/10.6084/m9.figshare.1252195_D4	gene expression data integration	Data record 5	figshare	doi:10.6084/m9.figshare.1252195	http://dx.doi.org/10.6084/m9.figshare.1252195_D2
RNAi_knirps	embryo imaging	RNAi_knirps	Data record 2	figshare	doi:10.6084/m9.figshare.1252195	http://dx.doi.org/10.6084/m9.figshare.1252195_D7	gene expression boundary extraction	Data record 4	figshare	doi:10.6084/m9.figshare.1252195	http://dx.doi.org/10.6084/m9.figshare.1252195_D4	gene expression data integration	Data record 5	figshare	doi:10.6084/m9.figshare.1252195	http://dx.doi.org/10.6084/m9.figshare.1252195_D2
RNAi_giant	embryo imaging	RNAi_giant	Data record 2	figshare	doi:10.6084/m9.figshare.1252195	http://dx.doi.org/10.6084/m9.figshare.1252195_D7	gene expression boundary extraction	Data record 4	figshare	doi:10.6084/m9.figshare.1252195	http://dx.doi.org/10.6084/m9.figshare.1252195_D4	gene expression data integration	Data record 5	figshare	doi:10.6084/m9.figshare.1252195	http://dx.doi.org/10.6084/m9.figshare.1252195_D2
RNAi_tailess	embryo imaging	RNAi_tailess	Data record 2	figshare	doi:10.6084/m9.figshare.1252195	http://dx.doi.org/10.6084/m9.figshare.1252195_D7	gene expression boundary extraction	Data record 4	figshare	doi:10.6084/m9.figshare.1252195	http://dx.doi.org/10.6084/m9.figshare.1252195_D4	gene expression data integration	Data record 5	figshare	doi:10.6084/m9.figshare.1252195	http://dx.doi.org/10.6084/m9.figshare.1252195_D2
RNAi_huckebein	embryo imaging	RNAi_huckebein	Data record 2	figshare	doi:10.6084/m9.figshare.1252195	http://dx.doi.org/10.6084/m9.figshare.1252195_D7	gene expression boundary extraction	Data record 4	figshare	doi:10.6084/m9.figshare.1252195	http://dx.doi.org/10.6084/m9.figshare.1252195_D4	gene expression data integration	Data record 5	figshare	doi:10.6084/m9.figshare.1252195	http://dx.doi.org/10.6084/m9.figshare.1252195_D2
RNAi_even-skipped	embryo imaging	RNAi_even-skipped	Data record 2	figshare	doi:10.6084/m9.figshare.1252195	http://dx.doi.org/10.6084/m9.figshare.1252195_D7	gene expression boundary extraction	Data record 4	figshare	doi:10.6084/m9.figshare.1252195	http://dx.doi.org/10.6084/m9.figshare.1252195_D4	gene expression data integration	Data record 5	figshare	doi:10.6084/m9.figshare.1252195	http://dx.doi.org/10.6084/m9.figshare.1252195_D2
